# Supplementary material for: Palmitoylethanolamide-Incorporated Elastic Nano-Liposomes for Enhanced Transdermal Delivery and Anti-Inflammation
Source: Pharmaceutics. 2024 Jun 29;16(7):876. doi: 10.3390/pharmaceutics16070876 (PMC11280357; doi:10.3390/pharmaceutics16070876)
Supplement: Supplementary file 1 [file pharmaceutics-16-00876-s001.zip]

Archive with 1 entries (1 files):
- pharmaceutics-3031497-supplementary.pdf
